# Supplementary material for: A Web-Based Automated Image Processing Research Platform for Cochlear Implantation-Related Studies
Source: J Clin Med. 2022 Nov 9;11(22):6640. doi: 10.3390/jcm11226640 (PMC9699139; doi:10.3390/jcm11226640)
Supplement: Supplementary file 1 [file jcm-11-06640-s001.zip]

Archive with 1 entries (1 files):
- jcm-1982088-supplementary.pdf
